# Supplementary material for: eIF5A-Independent Role of DHPS in p21CIP1 and Cell Fate Regulation
Source: Int J Mol Sci. 2021 Dec 7;22(24):13187. doi: 10.3390/ijms222413187 (PMC8707118; doi:10.3390/ijms222413187)
Supplement: Supplementary file 1 [file ijms-22-13187-s001.zip]

Archive with 1 entries (1 files):
- ijms-1471377-supplementary.pdf
